# Supplementary material for: Characterization of Rhesus Macaque Embryonic Stem Cells in Primed and Naïve-like Cell States of Pluripotency Using Fourier Transform Infrared (FTIR) Microspectroscopy
Source: Int J Mol Sci. 2025 Sep 29;26(19):9514. doi: 10.3390/ijms26199514 (PMC12525272; doi:10.3390/ijms26199514)
Supplement: Supplementary file 1 [file ijms-26-09514-s001.zip]

Archive with 1 entries (1 files):
- ijms-3850341-supplementary.pdf
